# Supplementary material for: Quantitative evaluation of mesenchymal stromal cell immunomodulatory potency and cost-effectiveness of cytokine licensing for translational application
Source: J Transl Med. 2026 Mar 4;24:496. doi: 10.1186/s12967-026-07947-z (PMC13069805; doi:10.1186/s12967-026-07947-z)
Supplement: Supplementary file 2 — Supplementary Material 2 [file 12967_2026_7947_MOESM2_ESM.xlsx]

## Sheet: Sheet1
MSC profie data	Group	C1s_RNA	C1s_concentration	CD3_proliferation	CD4_proliferation	CD73_expression	CD73_positivity	CD8_proliferation	IDO1_RNA	IDO1_protein	KYN	MX2_RNA	MX2_protein	PDL1_RNA	PDL1_protein	Treg		CD3_proliferation → CD3+ T Cell Proliferation
	Control	1.01257	10.653	14.6575	11.765	5654.5	34.6	13	1.02374	1.00003	0.012133	1.00073	1	1.00593	7895	13.2667		CD4_proliferation → CD4+ T Cell Proliferation
	IFN-γ	2.48473	128.878	12.8	7.68333	4031.33	23.8333	9.44333	924.818	7.99153	0.013567	1.60507	2.4287	41.1924	15609.7	11.8667		CD8_proliferation → CD8+ T Cell Proliferation
	IL-1β	0.702133	62.7993	31	27	3576	23.0333	31.1333	0.373033	1.2949	0.0108	0.2074	1.66967	4.83833	10488.3	12.3		Treg → Regulatory T Cells (Tregs)
	IL-1β+ IFN-γ	5.4904	351.307	19.5333	13.3467	4131.33	19.6333	16.8333	1689.27	7.25937	0.0133	10.3207	2.8107	41.0937	15687.3	21.2667		CD73_expression → CD73 Expression Level
	IL-1β+ TNF-α	2.0285	105.315	29.7333	23.9333	3558.33	18.6667	28.5	0.870567	1.26993	0.0107	0.5719	2.02027	15.2535	10067.3	15.8667		CD73_positivity → CD73 Positivity Rate
	TGF-β1	0.576	46.0863	26.8333	22.3333	5161.33	32.8	29.3333	2.25547	1.7307	0.011667	0.154967	1.1259	0.7039	9492.67	16.2		IDO1_RNA → IDO1 RNA Expression
	TGF-β1 + IFN-γ	2.856	209.909	12.5	7.39	4042	20.9333	12.2367	378.392	3.83197	0.0156	8.29663	2.68015	54.7661	21138	19.6		IDO1_protein → IDO1 Protein Expression
	TGF-β1 + IL-1β	1.106	77.8463	22.4667	17.9667	4707	23.4	25.7667	0.5951	0.948333	0.0109	0.221	0.669167	5.87713	9781.33	16.8667		KYN → Kynurenine (KYN) Concentration
	TGF-β1 + TNF-α	1.05873	95.3257	15.6333	11.05	3952	21.4	17.2333	0.6566	1.19357	0.010867	0.2041	1.01203	3.96047	8556.67	16.0333		MX2_RNA → MX2 RNA Expression
	TNF-α	1.89323	118.255	23.8333	18.7333	3626	20.9	24.1667	3.63073	1.2507	0.0113	1.05573	2.13885	4.9513	8610.33	10.9667		MX2_protein → MX2 Protein Expression
	TNF-α+ IFN-γ	4.9234	274.341	18.9	12.8133	3537.67	19.9667	18.3667	1750.43	8.4171	0.016933	3.63827	2.80003	92.5895	16235.3	14.1333		C1s_RNA → C1s RNA Expression
																		C1s_concentration → C1s Protein Concentration
																		PDL1_RNA → PD-L1 RNA Expression
																		PDL1_protein → PD-L1 Protein Expression
Analytic hierarchy process score	Indicator	CD3_proliferation	CD4_proliferation	CD8_proliferation	Treg	CD73_expression	CD73_positivity	PDL1_RNA	IDO1_RNA	MX2_RNA	C1s_RNA	PDL1_protein	IDO1_protein	MX2_protein	C1s_concentration	KYN
	CD3_proliferation	1	1	1	3	3	3	5	5	5	5	5	5	5	5	5
	CD4_proliferation	1	1	1	3	3	3	5	5	5	5	5	5	5	5	5
	CD8_proliferation	1	1	1	3	3	3	5	5	5	5	5	5	5	5	5
	Treg	0.333333	0.333333	0.333333	1	2	2	5	5	5	5	5	5	5	5	5
	CD73_expression	0.333333	0.333333	0.333333	0.5	1	1	5	5	5	5	5	5	5	5	5
	CD73_positivity	0.333333	0.333333	0.333333	0.5	1	1	5	5	5	5	5	5	5	5	5
	PDL1_RNA	0.2	0.2	0.2	0.2	0.2	0.2	1	1	3	3	1	1	3	3	1
	IDO1_RNA	0.2	0.2	0.2	0.2	0.2	0.2	1	1	3	3	1	1	3	3	1
	MX2_RNA	0.2	0.2	0.2	0.2	0.2	0.2	0.333333	0.333333	1	1	0.333333	0.333333	1	1	0.333333
	C1s_RNA	0.2	0.2	0.2	0.2	0.2	0.2	0.333333	0.333333	1	1	0.333333	0.333333	1	1	0.333333
	PDL1_protein	0.2	0.2	0.2	0.2	0.2	0.2	1	1	3	3	1	1	3	3	1
	IDO1_protein	0.2	0.2	0.2	0.2	0.2	0.2	1	1	3	3	1	1	3	3	1
	MX2_protein	0.2	0.2	0.2	0.2	0.2	0.2	0.333333	0.333333	1	1	0.333333	0.333333	1	1	0.333333
	C1s_concentration	0.2	0.2	0.2	0.2	0.2	0.2	0.333333	0.333333	1	1	0.333333	0.333333	1	1	0.333333
	KYN	0.2	0.2	0.2	0.2	0.2	0.2	1	1	3	3	1	1	3	3	1
ApoBD profie data	Group	CD3_proliferation	CD4_proliferation	CD73_expression	CD73_positivity	CD8_proliferation	Treg
	Blank control (without MSC-ApoBDs)	75.6	74.8	4450.33	14.3667	81.5	4.05667
	naïve	2.07	1.62	2952.67	13.2333	0.473333	8.37667
	TGF-β1	48.1333	54.7667	3538.33	12.4667	59	4.92
	IFN-γ	10.1033	13.9867	3015	12.5333	4.67667	4.5
	TGF-β1 + IFN-γ	1.09667	1.28667	3156.67	14.5333	0.193333	10.0867
Price	Cytokine Combination	Price €	Size (µg)	Unit Price (€/ng)	Concentration (ng/mL)	Cost A (€)	Cost B (€)	Total Cost (€)
	TGF-β1	463.25	50	0.0093	50	0.465		0.465
	IL-1β	344.25	50	0.006885	50	0.344		0.344
	TNF-α	144.5	50	0.00289	20	0.058		0.058
	IFN-γ	144.5	100	0.001445	50	0.072		0.072
	TGF-β1/IL-1β				50/50	0.465	0.344	0.809
	TGF-β1/TNF-α				50/20	0.465	0.058	0.523
	TGF-β1/IFN-γ				50/50	0.465	0.072	0.537
	IL-1β/TNF-α				50/20	0.344	0.058	0.402
	IL-1β/IFN-γ				50/50	0.344	0.072	0.416
	TNF-α/IFN-γ				20/50	0.058	0.072	0.13
